# Supplementary material for: External Validation of Deep Learning Models for Classifying Etiology of Retinal Hemorrhage Using Diverse Fundus Photography Datasets
Source: Bioengineering (Basel). 2024 Dec 29;12(1):20. doi: 10.3390/bioengineering12010020 (PMC11760437; doi:10.3390/bioengineering12010020)
Supplement: Supplementary file 1 [file bioengineering-12-00020-s001.zip]

Archive with 1 entries (1 files):
- bioengineering-3331153-supplementary.pdf
